# Supplementary material for: Effect of a polygenic risk score in patients with late-onset, early-onset, familial, or hereditary colorectal cancer
Source: JNCI Cancer Spectr. 2026 Apr 11;10(3):pkag041. doi: 10.1093/jncics/pkag041 (PMC13263116; doi:10.1093/jncics/pkag041)
Supplement: pkag041_Supplementary_Data [file pkag041_supplementary_data.zip]

Archive with 2 entries (2 files):
- Klinkhammer_JNCICS_R1_supplementary_material.docx
- Klinkhammer_Supplementary_Tables.xlsx
