# Supplementary material for: Effect of a polygenic risk score in patients with late-onset, early-onset, familial, or hereditary colorectal cancer
Source: JNCI Cancer Spectr. 2026 Apr 11;10(3):pkag041. doi: 10.1093/jncics/pkag041 (PMC13263116; doi:10.1093/jncics/pkag041)
Supplement: pkag041_Supplementary_Data [file pkag041_supplementary_data.zip › Klinkhammer_Supplementary_Tables.xlsx]

## Sheet: Table S1
Table S1: Imputation results of CRC-associated risk variants
Locus	rsID	Chr.	position	risk allele	other allele	MAF	AvgCall	R2	Genotyped
1p36.12	rs72647484	1	22587728	T	C	0.098	0.99988	0.99886	Genotyped
1p34.3	rs4360494	1	38455891	G	C	0.46549	0.96677	0.8868	Imputed
1p32.3	rs12144319	1	55246035	C	T	0.27395	0.93264	0.74846	Imputed
1q25.3	rs6678517	1	183002639	A	G	0.3952	0.95186	0.83815	Imputed
1q41	rs17011141	1	222112634	G	A	0.21027	0.9908	0.9537	Imputed
2q24.2	rs448513	2	159964552	C	T	0.32041	0.99285	0.97063	Imputed
2q33.1	rs11884596	2	199612407	C	T	0.37424	0.97178	0.89377	Imputed
2q33.1	rs983402	2	199781586	T	C	0.35428	0.98654	0.94453	Imputed
2q35	rs3731861	2	219191256	T	C	0.35982	0.9856	0.94529	Imputed
3p22.1	rs35470271	3	40915239	G	A	0.16158	0.97119	0.84239	Imputed
3p14.1	rs6781752	3	66365163	A	G	0.20751	0.98941	0.94692	Imputed
3q13.2	rs72942485	3	112999560	G	A	0.02335	0.99468	0.82594	Imputed
3q22.2	rs10049390	3	133701119	A	G	0.28069	0.99793	0.99119	Genotyped
3q26.2	rs9876206	3	169517436	C	T	0.248	0.9974	0.98652	Imputed
4q22.2	rs13149359	4	94938618	A	C	0.33064	0.9643	0.86584	Imputed
4q24	rs1391441	4	106128760	A	G	0.3575	0.99455	0.97751	Imputed
4q31.21	rs11727676	4	145659064	C	T	0.09255	0.99988	0.99878	Genotyped
5p15.33	rs78368589	5	1240204	T	C	0.06991	0.99689	0.96356	Imputed
5p15.33	rs2735940	5	1296486	G	A	0.49973	0.99994	0.99979	Genotyped
5p13.1	rs7708610	5	40102443	A	G	0.34682	0.98402	0.94243	Imputed
5p13.1	rs12514517	5	40280076	A	G	0.27101	0.99744	0.98904	Imputed
5q21.1	rs145364999	5	98206082	T	A	0.00349	0.99888	0.73987	Imputed
5q31.1	rs4976270	5	134467220	C	T	0.43985	0.98207	0.94176	Imputed
6p21.33	rs2516420	6	31449620	C	T	0.07164	0.99893	0.98909	Imputed
6p21.32	rs9271695	6	32593080	G	A	0.20414	0.99631	0.97741	Imputed
6p21.31	rs16878812	6	35569562	A	G	0.11657	0.995	0.95901	Imputed
6p21.2	rs9470361	6	36623379	A	G	0.25188	0.99995	0.99973	Genotyped
6p21.1	rs62396735	6	41702582	C	T	0.28821	0.96101	0.84478	Imputed
6p12.1	rs62404966	6	55712124	C	T	0.22902	0.98467	0.93224	Imputed
7p13	rs12672022	7	45136423	T	C	0.17354	0.99452	0.96697	Imputed
8q23.3	rs16892766	8	117630683	C	A	0.07967	0.99987	0.9984	Genotyped
8q23.3	rs6469654	8	117632965	G	C	0.24389	0.98705	0.93954	Imputed
8q24.11	rs117079142	8	117790914	A	C	0.03158	0.99406	0.85738	Imputed
8q24.21	rs6983267	8	128413305	G	T	0.48945	0.99971	0.99906	Genotyped
8q24.21	rs4313119	8	128571855	G	T	0.26217	0.97053	0.88407	Imputed
9p21.3	rs1537372	9	22103183	G	T	0.41542	0.9752	0.9211	Imputed
9q22.33	rs34405347	9	101679752	T	G	0.10756	0.97944	0.83857	Imputed
9q31.3	rs10980628	9	113671403	C	T	0.20973	0.99857	0.99188	Imputed
10p14	rs11255841	10	8739580	T	A	0.30027	0.99124	0.96382	Imputed
10q11.23	rs10821907	10	52648454	C	T	0.16401	0.97988	0.88827	Imputed
10q22.3	rs704017	10	80819132	G	A	0.40712	0.99788	0.99236	Genotyped
10q24.2	rs11190164	10	101351704	G	A	0.26889	0.99914	0.9968	Genotyped
10q25.2	rs12246635	10	114288619	C	T	0.0807	0.99618	0.95625	Imputed
10q25.2	rs11196170	10	114722621	A	G	0.21574	0.97452	0.87768	Imputed
11q12.2	rs174533	11	61549025	G	A	0.31851	0.99543	0.98133	Imputed
11q13.4	rs7121958	11	74280012	G	T	0.48612	0.94611	0.83394	Imputed
11q13.4	rs61389091	11	74427921	C	T	0.04494	0.99684	0.93554	Imputed
11q22.1	rs2186607	11	101656397	T	A	0.46471	0.99533	0.98185	Imputed
11q23.1	rs3087967	11	111156836	T	C	0.28324	0.96655	0.86137	Imputed
12p13.32	rs35808169	12	4368607	C	T	0.16772	0.98786	0.93046	Imputed
12p13.32	rs3217810	12	4388271	T	C	0.12475	0.99784	0.9831	Genotyped
12p13.32	rs3217874	12	4400808	T	C	0.41651	0.99958	0.99871	Genotyped
12p13.31	rs2250430	12	6421174	T	A	0.31648	0.90183	0.66635	Imputed
12p13.2	rs2710310	12	12035649	C	T	0.22731	0.98524	0.93287	Imputed
12q12	rs11610543	12	43134191	G	A	0.4942	0.98622	0.95101	Imputed
12q13.12	rs12372718	12	51171090	G	A	0.3552	0.98801	0.95162	Imputed
12q13.3	rs4759277	12	57533690	A	C	0.35082	0.99748	0.98938	Imputed
12q24.12	rs597808	12	111973358	G	A	0.48332	0.97717	0.91589	Imputed
12q24.21	rs7300312	12	115890922	C	T	0.42235	0.99869	0.99628	Genotyped
13q13.2	rs377429877	13	34092164	C	T	0.35684	0.9827	0.93602	Imputed
13q13.3	rs7333607	13	37462010	G	A	0.23496	0.99271	0.9626	Imputed
13q22.1	rs78341008	13	73791554	C	T	0.06516	0.99212	0.90977	Imputed
13q34	rs8000189	13	111075881	T	C	0.37105	0.99345	0.97346	Imputed
14q22.2	rs35107139	14	54419106	C	A	0.41291	0.95679	0.86116	Imputed
14q22.2	rs4901473	14	54445157	G	A	0.3744	0.95206	0.83665	Imputed
14q23.1	rs17094983	14	59189361	G	A	0.11998	0.98779	0.91025	Imputed
15q13.3	rs12708491	15	32992836	G	A	0.39388	0.9993	0.99761	Genotyped
15q13.3	rs2293581	15	33010736	A	G	0.20861	0.99996	0.99977	Genotyped
15q13.3	rs17816465	15	33156386	A	G	0.19655	0.97829	0.89157	Imputed
15q22.33	rs56324967	15	67402824	C	T	0.3671	0.95721	0.8503	Imputed
16q22.1	rs9924886	16	68743939	A	C	0.26179	0.98422	0.93245	Imputed
16q23.2	rs9930005	16	80043258	C	A	0.43776	0.9719	0.90082	Imputed
16q24.1	rs12149163	16	86339315	T	C	0.48086	0.94489	0.83385	Imputed
16q24.1	rs62042090	16	86703949	T	C	0.22857	0.99489	0.97457	Imputed
17p13.3	rs4968127	17	809643	G	A	0.36331	0.99847	0.99408	Genotyped
17p12	rs1078643	17	10707241	A	G	0.25356	0.93723	0.734	Imputed
17q24.3	rs983318	17	70413253	A	G	0.26384	0.99286	0.97017	Imputed
17q25.3	rs75954926	17	81061048	G	A	0.37277	0.95585	0.83186	Imputed
18q21.1	rs11874392	18	46453156	A	T	0.46514	0.9963	0.98576	Imputed
19p13.11	rs34797592	19	16417198	T	C	0.12022	0.99205	0.94182	Imputed
19q13.11	rs28840750	19	33519927	T	G	0.0531	0.98456	0.76772	Imputed
19q13.2	rs1963413	19	41871573	A	G	0.40784	0.97033	0.89303	Imputed
19q13.43	rs73068325	19	59079096	T	C	0.15019	0.93145	0.58074	Imputed
20p12.3	rs189583	20	6376457	G	C	0.35553	0.97633	0.90298	Imputed
20p12.3	rs994308	20	6603622	C	T	0.42571	0.99962	0.99864	Genotyped
20p12.3	rs4813802	20	6699595	G	T	0.34288	0.97145	0.90279	Imputed
20p12.3	rs28488	20	6762221	T	C	0.37433	0.98507	0.9415	Imputed
20p12.3	rs11087784	20	7740976	G	A	0.15139	0.99561	0.96815	Imputed
20q13.12	rs6031311	20	42666475	T	C	0.25749	0.93109	0.71015	Imputed
20q13.13	rs6066825	20	47340117	A	G	0.36063	0.99826	0.99393	Genotyped
20q13.13	rs6063514	20	49055318	C	T	0.40775	0.99746	0.98999	Imputed
20q13.33	rs1741640	20	60932414	C	T	0.23135	0.99961	0.99799	Genotyped
20q13.33	rs2738783	20	62308612	T	G	0.21472	0.94866	0.73748	Imputed

## Sheet: Table S2
Table S2: Summary table of conducted analyses and results in age-matched cohorts
group	cases	controls	analysis	PRS	n_cases	n_controls	point_estimate	lower	upper	p	p.corrected
sporadic	EOS-CRC	population controls	paired t-test, one-sided	continuous	518	518	6.43009	0.135356	Inf	1.45228e-10	2.46888e-09
sporadic	LOS-CRC UKBB	population controls	paired t-test, one-sided	continuous	3119	3119	16.8284	0.162722	Inf	3.40218e-61	1.15674e-59
familial	F-CRC	population controls	paired t-test, one-sided	continuous	220	220	5.95362	0.180525	Inf	5.16173e-09	3.34876e-08
Lynch	LS CRC individuals	population controls	paired t-test, one-sided	continuous	679	679	2.31178	0.0158632	Inf	0.0105443	0.0199169
sporadic	EOS-CRC	population controls	logistic regression	continuous	518	518	1.50964	1.32833	1.72088	4.35292e-10	3.69998e-09
sporadic	EOS-CRC	population controls	logistic regression	cat_low	56	102	0.607449	0.42	0.871359	0.00732548	0.0155666
sporadic	EOS-CRC	population controls	logistic regression	cat_high	185	109	1.87065	1.40547	2.49826	1.94909e-05	7.36322e-05
sporadic	EOS-CRC	population controls	Cox regression	continuous	518	518	1.32284	1.21235	1.4434	3.23563e-10	3.66704e-09
sporadic	EOS-CRC	population controls	Cox regression	cat_low	56	102	0.683532	0.512867	0.91099	0.00943087	0.0188617
sporadic	EOS-CRC	population controls	Cox regression	cat_high	185	109	1.52244	1.26335	1.83466	1.0052e-05	4.27209e-05
sporadic	EOS-CRC	population controls	logistic regression	cat_low_10	34	54	0.673257	0.425025	1.053	0.0863619	0.112935
sporadic	EOS-CRC	population controls	logistic regression	cat_high_90	109	59	1.98876	1.41118	2.82631	0.000101756	0.000266131
sporadic	EOS-CRC	population controls	Cox regression	cat_low_10	34	54	0.757906	0.533337	1.07703	0.122089	0.138368
sporadic	EOS-CRC	population controls	Cox regression	cat_high_90	109	59	1.56648	1.26522	1.93946	3.80941e-05	0.00012952
sporadic	EOS-CRC <40	population controls	logistic regression	continuous	205	205	1.52511	1.24505	1.88271	6.0949e-05	0.000175709
sporadic	EOS-CRC <40	population controls	logistic regression	cat_low	14	25	0.577668	0.28173	1.14198	0.121523	0.138368
sporadic	EOS-CRC <40	population controls	logistic regression	cat_high	47	29	1.68947	1.01298	2.85658	0.046704	0.066164
sporadic	EOS-CRC <40	population controls	Cox regression	continuous	205	205	1.28859	1.1224	1.47938	0.000319333	0.000775522
sporadic	EOS-CRC<40	population controls	Cox regression	cat_low	14	25	0.691576	0.399314	1.19775	0.188163	0.206373
sporadic	EOS-CRC <40	population controls	Cox regression	cat_high	47	29	1.32527	0.953029	1.84291	0.0941325	0.114304
familial	F-CRC	population controls	logistic regression	continuous	220	220	1.87747	1.52578	2.33398	5.90957e-09	3.34876e-08
familial	F-CRC	population controls	logistic regression	cat_low	17	42	0.454742	0.238966	0.833132	0.0129078	0.0230981
familial	F-CRC	population controls	logistic regression	cat_high	89	44	2.47662	1.59691	3.88481	6.20148e-05	0.000175709
familial	F-CRC	population controls	Cox regression	continuous	220	220	1.37372	1.2044	1.56684	2.23363e-06	1.0849e-05
familial	F-CRC	population controls	Cox regression	cat_low	17	42	0.553159	0.331335	0.923491	0.0235526	0.0348168
familial	F-CRC	population controls	Cox regression	cat_high	89	44	1.46913	1.11223	1.94054	0.00674699	0.0152932
Lynch	non-CRC LS carriers	population controls	linear mixed model	continuous	422	1101	0.00932428	-0.0422902	0.0609388	0.723319	0.724034
Lynch	LS CRC individuals	population controls	linear mixed model	continuous	679	1101	0.050878	0.00950045	0.0922556	0.0160371	0.0272631
Lynch	LS CRC individuals	population controls	logistic regression	continuous	679	1101	1.1189	1.01613	1.23264	0.0225341	0.0348168
Lynch	LS CRC individuals	population controls	logistic regression	cat_low	107	217	0.775605	0.594459	1.00748	0.0588085	0.0799796
Lynch	LS CRC individuals	population controls	logistic regression	cat_high	161	243	1.04334	0.823658	1.31954	0.724034	0.724034
Lynch	LS CRC individuals	population controls	Cox regression	continuous	679	1101	1.0922	1.01334	1.17719	0.0210868	0.0341406
Lynch	LS CRC individuals	population controls	Cox regression	cat_low	107	217	0.832064	0.672578	1.02937	0.090388	0.113822
Lynch	LS CRC individuals	population controls	Cox regression	cat_high	161	243	1.05358	0.878008	1.26426	0.574674	0.610592

## Sheet: Table S3
Table S3: Summary table of conducted analyses and results
group	cases	controls	analysis	PRS	n_cases	n_controls	point_estimate	lower	upper	p	p.corrected
sporadic	EO-CRC	population controls	t-test, one-sided	continuous	518	3119	8.948	0.154298	Inf	1.6664e-18	4.44374e-17
sporadic	LO-CRC UKBB	population controls	t-test, one-sided	continuous	781	3119	7.73029	0.100237	Inf	1.09081e-14	1.24664e-13
familial	F-CRC	population controls	t-test, one-sided	continuous	220	3119	8.65097	0.205132	Inf	3.00133e-16	4.00178e-15
Lynch	LS CRC individuals	population controls	t-test, one-sided	continuous	679	3119	3.56139	0.031673	Inf	0.000191133	0.000637109
sporadic	EO-CRC	population controls	logistic regression	continuous	518	3119	1.5512	1.40967	1.70867	3.54969e-19	1.41988e-17
sporadic	EO-CRC	population controls	logistic regression	cat_low	56	624	0.606315	0.444715	0.81309	0.00112859	0.00291249
sporadic	EO-CRC	population controls	logistic regression	cat_high	185	623	2.01212	1.63424	2.47345	3.6755e-11	2.26185e-10
sporadic	EO-CRC	population controls	Cox regression	continuous	518	3119	1.49486	1.37131	1.62955	6.60648e-20	5.28518e-18
sporadic	EO-CRC	population controls	Cox regression	cat_low	56	624	0.623005	0.467492	0.830248	0.00123948	0.0030987
sporadic	EO-CRC	population controls	Cox regression	cat_high	185	623	1.88991	1.56891	2.27659	2.05537e-11	1.37025e-10
sporadic	EO-CRC	population controls	logistic regression	cat_low_10	34	312	0.728364	0.494744	1.04007	0.0934638	0.138465
sporadic	EO-CRC	population controls	logistic regression	cat_high_90	109	312	2.33123	1.82155	2.96701	1.00023e-11	7.27437e-11
sporadic	EO-CRC	population controls	Cox regression	cat_low_10	34	312	0.745188	0.524531	1.05867	0.100647	0.143782
sporadic	EO-CRC	population controls	Cox regression	cat_high_90	109	312	2.14508	1.73292	2.65528	2.37878e-12	1.90303e-11
sporadic	EO-CRC	LO-CRC UKBB	t-test, one-sided	continuous	518	781	2.52522	0.0214923	Inf	0.00585564	0.0120116
sporadic	EO-CRC <40	population controls	logistic regression	continuous	205	3119	1.59742	1.38558	1.8436	1.2568e-10	6.70294e-10
sporadic	EO-CRC <40	population controls	logistic regression	cat_low	14	312	0.781712	0.426741	1.32262	0.389799	0.465431
sporadic	EO-CRC <40	population controls	logistic regression	cat_high	47	312	2.62185	1.83177	3.69348	6.69096e-08	2.54894e-07
sporadic	EO-CRC <40	population controls	Cox regression	continuous	205	3119	1.56312	1.36529	1.78962	9.81874e-11	5.61071e-10
sporadic	EO-CRC<40	population controls	Cox regression	cat_low	14	312	0.789576	0.456084	1.36692	0.398815	0.469195
sporadic	EO-CRC <40	population controls	Cox regression	cat_high	47	312	2.48976	1.79098	3.46119	5.72491e-08	2.28997e-07
familial	F-CRC	population controls	logistic regression	continuous	220	3119	1.79876	1.56458	2.07147	2.29488e-16	3.67181e-15
familial	F-CRC	population controls	logistic regression	cat_low	17	624	0.447358	0.257559	0.729916	0.00231879	0.00520706
familial	F-CRC	population controls	logistic regression	cat_high	89	623	2.34784	1.75069	3.1401	9.80328e-09	4.90164e-08
familial	F-CRC	population controls	Cox regression	continuous	220	3119	1.7482	1.53372	1.99267	6.04409e-17	1.20882e-15
familial	F-CRC	population controls	Cox regression	cat_low	17	624	0.453709	0.272565	0.755237	0.00236814	0.00520706
familial	F-CRC	population controls	Cox regression	cat_high	89	623	2.24485	1.70123	2.96218	1.09222e-08	5.13986e-08
familial	F-CRC-1	population controls	logistic regression	continuous	57	3119	1.49575	1.15244	1.94143	0.00246296	0.00520706
familial	F-CRC-1	population controls	logistic regression	cat_low	5	624	0.416619	0.142653	0.973325	0.0678312	0.111395
familial	F-CRC-1	population controls	logistic regression	cat_high	16	623	1.33604	0.717167	2.38228	0.340641	0.423259
familial	F-CRC-1	population controls	Cox regression	continuous	57	3119	1.48579	1.14974	1.92007	0.00247335	0.00520706
familial	F-CRC-1	population controls	Cox regression	cat_low	5	624	0.418834	0.16436	1.0673	0.0682295	0.111395
familial	F-CRC-1	population controls	Cox regression	cat_high	16	623	1.32899	0.737459	2.39499	0.343898	0.423259
familial	F-CRC-2	population controls	logistic regression	continuous	60	3119	1.57994	1.2248	2.03937	0.000433857	0.0012855
familial	F-CRC-2	population controls	logistic regression	cat_low	5	624	0.484173	0.164691	1.14517	0.134111	0.181846
familial	F-CRC-2	population controls	logistic regression	cat_high	24	623	2.31531	1.33623	3.96479	0.00234241	0.00520706
familial	F-CRC-2	population controls	Cox regression	continuous	60	3119	1.58709	1.23307	2.04275	0.000334613	0.00107076
familial	F-CRC-2	population controls	Cox regression	cat_low	5	624	0.485315	0.188711	1.2481	0.133588	0.181846
familial	F-CRC-2	population controls	Cox regression	cat_high	24	623	2.30881	1.3549	3.93433	0.00209226	0.00507215
familial	F-CRC-3	population controls	logistic regression	continuous	103	3119	2.11742	1.73641	2.5897	1.76347e-13	1.56753e-12
familial	F-CRC-3	population controls	logistic regression	cat_low	7	624	0.447014	0.183609	0.931005	0.0483672	0.086999
familial	F-CRC-3	population controls	logistic regression	cat_high	49	623	3.14378	2.08353	4.74902	4.59376e-08	1.93422e-07
familial	F-CRC-3	population controls	Cox regression	continuous	103	3119	2.0876	1.72561	2.52553	3.58869e-14	3.58869e-13
familial	F-CRC-3	population controls	Cox regression	cat_low	7	624	0.450333	0.203555	0.996289	0.0489369	0.086999
familial	F-CRC-3	population controls	Cox regression	cat_high	49	623	3.07008	2.05746	4.58107	3.95009e-08	1.75559e-07
familial	F-CRC 2	F-CRC-3	t-test, two-sided	continuous	117	103	-2.48634	-0.252454	-0.0291264	0.0137305	0.027461
Lynch	non-CRC LS carriers	population controls	linear mixed model	continuous	422	3119	0.0218951	-0.024659	0.0684493	0.356687	0.432348
Lynch	LS CRC individuals	population controls	linear mixed model	continuous	679	3119	0.0634208	0.0281797	0.098662	0.000424454	0.0012855
Lynch	LS CRC individuals	non-CRC LS carriers	linear mixed model	continuous	679	422	0.0414958	-0.00624648	0.0892381	0.0888245	0.134075
Lynch	LS CRC individuals	population controls	logistic regression	continuous	679	3119	1.15708	1.06428	1.25825	0.000633419	0.00174736
Lynch	LS CRC individuals	population controls	logistic regression	cat_low	107	624	0.780876	0.616819	0.981418	0.0366637	0.0698356
Lynch	LS CRC individuals	population controls	logistic regression	cat_high	161	623	1.18758	0.966175	1.45453	0.0993068	0.143782
Lynch	LS CRC individuals	population controls	Cox regression	continuous	679	3119	1.14189	1.05918	1.23106	0.000542598	0.00155028
Lynch	LS CRC individuals	population controls	Cox regression	cat_low	107	624	0.803071	0.649189	0.993429	0.0433104	0.0805775
Lynch	LS CRC individuals	population controls	Cox regression	cat_high	161	623	1.17736	0.981203	1.41274	0.0791058	0.121701
Lynch	LS CRC individuals	LS no CRC	mixed logistic regression	continuous	679	422	1.13804	0.991141	1.30672	0.0666872	0.111395
Lynch	LS CRC individuals	LS no CRC	logistic regression	cat_low	107	88	0.709499	0.492892	1.0213	0.0648075	0.111395
Lynch	LS CRC individuals	LS no CRC	logistic regression	cat_high	161	87	1.13529	0.807621	1.59589	0.465228	0.531689
Lynch	LS CRC individuals	LS no CRC	Cox regression	continuous	679	422	1.08377	0.992675	1.18322	0.0725192	0.116031
Lynch	LS CRC individuals	LS no CRC	Cox regression	cat_low	107	88	0.933367	0.735701	1.18414	0.570079	0.624745
Lynch	LS CRC individuals	LS no CRC	Cox regression	cat_high	161	87	1.28859	1.04949	1.58217	0.0154677	0.0301808
Lynch	MLH1 non-CRC LS carriers	population controls	linear mixed model	continuous	139	3119	0.0254397	-0.0504808	0.10136	0.511455	0.568283
Lynch	MLH1 LS CRC individuals	population controls	linear mixed model	continuous	283	3119	0.04241	-0.00949486	0.0943149	0.109373	0.153506
Lynch	MLH1 LS CRC individuals	MLH1 non-CRC LS carriers	linear mixed model	continuous	283	139	0.0165787	-0.0618825	0.09504	0.679121	0.724395
Lynch	MSH6 non-CRC LS carriers	population controls	linear mixed model	continuous	70	3119	0.00635754	-0.107727	0.120442	0.913033	0.936444
Lynch	MSH6 LS CRC individuals	population controls	linear mixed model	continuous	64	3119	0.0580979	-0.0460242	0.16222	0.274264	0.353889
Lynch	MSH6 LS CRC individuals	MSH6 non-CRC LS carriers	linear mixed model	continuous	64	70	0.0454056	-0.0780225	0.168834	0.472348	0.532223
Lynch	MSH2 non-CRC LS carriers	population controls	linear mixed model	continuous	192	3119	0.0348737	-0.0324004	0.102148	0.309694	0.393262
Lynch	MSH2 LS CRC individuals	population controls	linear mixed model	continuous	305	3119	0.0845677	0.0344414	0.134694	0.000953728	0.00254327
Lynch	MSH2 LS CRC individuals	MSH2 non-CRC LS carriers	linear mixed model	continuous	305	192	0.049649	-0.0220272	0.121325	0.175302	0.233736
Lynch	PMS2 non-CRC LS carriers	population controls	linear mixed model	continuous	21	3119	-0.00427553	-0.205082	0.196531	0.966869	0.970727
Lynch	PMS2 LS CRC individuals	population controls	linear mixed model	continuous	27	3119	0.0379067	-0.125334	0.201147	0.649063	0.701689
Lynch	PMS2 LS CRC individuals	PMS2 non-CRC LS carriers	linear mixed model	continuous	27	21	0.0337506	-0.18423	0.251732	0.762927	0.803081
Lynch	MSH6/PMS2 non-CRC LS carriers	population controls	linear mixed model	continuous	91	3119	-0.00187454	-0.101987	0.0982374	0.970727	0.970727
Lynch	MSH6/PMS2 LS CRC individuals	population controls	linear mixed model	continuous	91	3119	0.0517281	-0.0364736	0.13993	0.250481	0.3285
Lynch	MSH6/PMS2 LS CRC individuals	MSH6/PMS2 non-CRC LS carriers	linear mixed model	continuous	91	91	0.0455768	-0.0621779	0.153332	0.408279	0.473367
tumor	dMMR	pMMR	t-test, two-sided	continuous	144	485	-4.40417	-0.27303	-0.104215	1.66044e-05	6.03795e-05
tumor	dMMR EO-CRC	pMMR EO-CRC	t-test, two-sided	continuous	107	350	-4.01294	-0.304949	-0.1038	9.16456e-05	0.000318767
tumor	dMMR F-CRC	pMMR F-CRC	t-test, two-sided	continuous	37	135	-1.80302	-0.296208	0.0154998	0.0766313	0.120206
tumor	dMMR EO-CRC	LS CRC individuals	t-test, two-sided	continuous	144	679	-0.265413	-0.0929583	0.0709052	0.79097	0.821787
